# Supplementary material for: Phosphoproteomic Profiling of In Vivo Signaling in Liver by the Mammalian Target of Rapamycin Complex 1 (mTORC1)
Source: PLoS One. 2011 Jun 28;6(6):e21729. doi: 10.1371/journal.pone.0021729 (PMC3125343; doi:10.1371/journal.pone.0021729)
Supplement: Table S2 — Calculation of the inflection point for the distribution of rapamycin-induced fold-change in peptide abundance. (XLS) [file pone.0021729.s002.xls]

## Sheet: Inflection Data
Supplemental Material 2: Calculation of the inflection point for the distribution of rapamycin-induced fold-change in peptide abundance.
Fold Change	Number of Phosphopeptides	First Derivative	Second Derivative
1.1	900
1.2	765	-1286.67	1700
1.3	649	-1116.67	1533.33
1.4	565	-963.333	2533.33
1.5	476	-710	1266.67
1.6	436	-583.333	1566.67
1.7	390	-426.667	200
1.8	348	-406.667	666.667
1.9	314	-340	533.333
2	288	-286.667	422.222
2.5	208	-160	136
3	162	-92	56
3.5	130	-64	56
4	112	-36	40
4.5	104	-16	-16
5	92	-24	-12
5.5	77	-30	40
6	72	-10	-4
6.5	66	-12	4
7	61	-10	-4
7.5	55	-12	12
8	52	-6	8
8.5	51	-2	-16
9	46	-10	8
9.5	43	-6	8
10	42	-2	-0.145455
15	30	-2.4	0.24
20	24	-1.2	0.04
25	19	-1	0.16
30	18	-0.2	-0.12
35	14	-0.8	0.12
40	13	-0.2
Inflection Point: 4.25
Inflection Point: Where 2nd derivative of the curve function goes through zero while switching signs.
Reference: Hazewinkel, Michiel, ed. (2001), "Point of inflection", Encyclopaedia of Mathematics, Springer, ISBN 978-1556080104
